# Supplementary material for: Impact of Albumin Leakage on the Mortality of Patients Receiving Hemodialysis or Online Hemodiafiltration
Source: J Clin Med. 2024 Mar 24;13(7):1865. doi: 10.3390/jcm13071865 (PMC11012308; doi:10.3390/jcm13071865)
Supplement: Supplementary file 1 [file jcm-13-01865-s001.zip]

Archive with 1 entries (1 files):
- jcm-2905065-supplementary.pdf
